# Supplementary material for: Development and Application of a Quality Assessment Tool for Oncological Question Prompt Lists
Source: J Cancer Educ. 2023 Mar 30;38(5):1493–500. doi: 10.1007/s13187-023-02290-z (PMC10509062; doi:10.1007/s13187-023-02290-z)
Supplement: Supplementary file 1 — Supplementary file1 (XLSX 51 KB) [file 13187_2023_2290_MOESM1_ESM.xlsx]

## Sheet: Kriteriensammlung (original) - 
QUELLE (collumns) / MÖGLICHE KATEGORIE (rows)	Paper: Developing a quality criteria framework for patient decision aids: online international Delphi consensus process; 26. August 2006 https://www.ncbi.nlm.nih.gov/pmc/articles/PMC1553508/	IPDAS 2005 (Kriterien für die Beurteilung der Qualität für Patientenentscheidungshilfen)	Bewertungstool Entscheidungshilfen Möller	HONCode	Discern	Kritierien evidenzbasierte Patienteninf. ÄZQ	Kritierien evidenzbasierte Patienteninf. Steckelberg et al. /Mühlhauser	Transparenzkriterien afgis	Tracy MC, Shepherd HL, Patel P, Trevena LJ (20+J1:R120) Exploring the Vast Choice of Question Prompt Lists Available to Health Consumers via Google: Environmental Scan. J Med Internet Res. 22:e17002. https://doi.org/10.2196/17002	Caminiti C, Diodati F, Filiberti S, Marcomini B, Annunziata MA, Ollari M, et al. (2010) Cross-cultural adaptation and patients' judgments of a Question Prompt List for Italian-speaking cancer patients. BMC health services research. 10:16. https://doi.org/10.1186/1472-6963-10-16	Amundsen A, Ervik B, Butow P, Tattersall MH, Bergvik S, Sørlie T, et al. (2017) Adapting an Australian question prompt list in oncology to a Norwegian setting-a combined method approach. Support Care Cancer. 25:51-8. https://doi.org/10.1007/s00520-016-3380-2	Fouquet C, Brédart A, Bouleuc C (2012) Adaptation en langue française d'un livret de questions à destination des patients atteints de cancer et de leurs proches, dans le cadre d'une consultation en soins de support et soins palliatifs en oncologie [French adaptation of a question prompt list for cancer patients and their carers in supportive and palliative care]. Bull Cancer. 99:693-701. French. …	Hjelmfors L, van der Wal MHL, Friedrichsen M, Milberg A, Mårtensson J, Sandgren A, et al. (2020) Optimizing of a question prompt list to improve communication about the heart failure trajectory in patients, families, and health care professionals. BMC Palliative Care. 19:161. https://doi.org/10.1186/s12904-020-00665-3	Eggly S, Tkatch R, Penner LA, Mabunda L, Hudson J, Chapman R, et al. (2013) Development of a question prompt list as a communication intervention to reduce racial disparities in cancer treatment. J Cancer Educ. 28:282-9. https://doi.org/10.1007/s13187-013-0456-2	Sansoni J, Grootemaat P, Duncan C, Samsa P and Eagar K (2014) A Systematic Literature Review on Question Prompt Lists in Health Care (Final Report). Centre for Health Service Development, University of Wollongong.	“Beyond Oncology: Question Prompt lists in Healthcare- A scoping Review Protocol“ https://doi.org/10.3390/mps3010009	“Enhancing decision making about participation in cancer clinical trials: development of a question prompt list“ doi: 10.1007/s00520-010-0942-6	“Effects of communication skills training and a Question Prompt Sheet to improve communication with older cancer patients: A randomized controlled trial“ DOI: 10.1016/j.critrevonc.2010.10.010	“Randomized Trial of a Question Prompt List to Increase Patient Active Participation during Interactions with Black Patients and their Oncologists“ https://doi.org/10.1016/j.pec.2016.12.026	“What patients want to ask their doctors: Data analysis from Question Builder, an online question prompt list tool” PMID: 31831304 DOI: 10.1016/j.pec.2019.11.023	“The characteristics and effectiveness of Question Prompt List interventions in oncology: a systematic review of the literature“ DOI: 10.1002/pon.3637	„Feasibility and perception of a question prompt list in outpatient cancer care“ doi: 10.1186/s41687-019-0145-y	“Using a Question Prompt List As a Communication Aid in Advanced Cancer Care“ DOI: 10.1200/JOP.2013.001295	Supporting doctor-patient communication: Providing a question prompt list and audio recording of the consultation as communication aids to outpatients in a cancer clinic. doi: 10.1016/j.pec.2018.04.011	Krieger, T., Salm, S., Mollenhauer, J., Cecon, N., Dresen, A., Houwaart, S., Schwickerath, K., Göttel, A., & Arning, A. (2020). UPIM-Check (User-friendly Patient Information Material Checklist). Köln, Bonn, Düsseldorf: Universität zu Köln, Haus der Krebs-Selbsthilfe – Bundesverband, Krebsgesellschaft Nordrhein-Westfalen.
Sachverständigkeit	Die Patientenentscheidungshilfe enthält Informationen über die Referenzen der Menschen, die sie entwickelt haben	Enthält die Entwickler-Zugangsdaten/Qualifikationen	Enthält die Entwicklerdaten und Zugangsdaten sowie die Qualifikationen und Referenzen über die Personen die sie entwickelt haben.	Sachverständigkeit (Inf. von med. Fachleuten)				Autoren und Datenquellen der Inf. genannt?	evidence of authorship or source?						Expertise from medical professionals - Publication factual and diverse - Information goals are achieved
Einbezug von Praxisanwendern in Entwicklung		Die Patienten wurden gefragt, was sie benötigen, um sie auf eine bestimmte Entscheidung vorzubereiten	Die Patienten/die Praktizierenden wurden im Vorfeld gefragt, was sie benötigen, um sie auf eine bestimmte Entscheidung vorzubereiten/ was sie brauchen, um eine spezifische Entscheidung mit den Patienten zu besprechen.				Patienten werden in den Prozess der Informationserstellung einbezogen
Unabhängige theoretische Prüfung durch Sachverständige (und Laien)	Die Entscheidungshilfe wurde von externen Sachverständigen [Patienten, die zuvor vor der Entscheidung standen] od. Gesundheitsfachleuten überprüft, die nicht an der Entwicklung oder den Feldversuchen beteiligt waren	Die Praktizierenden wurden gefragt, was sie brauchen, um eine spezifische Entscheidung mit den Patienten zu besprechen	In die Entwicklung der Patientenentscheidungshilfe wurde die Überprüfung von externen Sachverständigen [Gesundheitsfachleuten], die nicht an der Entwicklung oder den Feldversuchen beteiligt waren, oder ein Test, mit an die Zielgruppe angepassten Anwendern vor Ort, mit einbezogen.					Verfahren der Qualitätssicherung
		Enthält Verfahren zur Qualitätssicherung einer wissenschaftlichen Arbeit oder eines Projektes durch unabhängige Gutachter aus dem gleichen Fachgebiet
praktische Prüfung/Testlauf / Wirksamkeitsbeleg des Angebots	Praktizierende, die Patienten auf dem Optionsfeld beraten, testeten die Entscheidungshilfe. Patienten, die vor dem Entscheidungsfeld standen, testeten die Entscheidungshilfe	Wird vor Ort mit Anwendern getestet (Patienten, die vor der Entscheidung stehen; Praktiker, die Optionen präsentieren)		Belegbarkeit (Nutzen/Effizienz müssen belegt sein)	Ist die Publikation für Sie bedeutsam? (enthält sie realistische Empfehlungen/Vorschläge?	Sind die Informationen von Relevanz?				usefulness	Is the question useful?	relevance	Are the questions in the QPL relevant (0 = I do not know, 1 = very relevant, 2 = relevant, 3 = not so relevant, 4 = not relevant at all), are they clearly formulated (yes/no), or do they need to be re-formulated?					 Personal relevant information
	Feldtests zeigten, dass die Entscheidungshilfe für Patienten akzeptabel/angemessen war Feldtests zeigten, dass die Entscheidungshilfe für Praktizierende akzeptabel/angemessen war Feldtests zeigten, dass unentschlossene Patienten das Gefühl hatten, dass die Informationen ausgewogen dargestellt wurden	Die Feldtests mit Anwendern [Patienten, Praktikern] zeigen, dass die Patientenentscheidungshilfe: Angemessen/vertretbar ist Ausgewogen/neutral für unentschlossene Patienten ist				Sind die Darstellungen relevant (für die Einzelperson)?		Möglichkeit für Rückmeldungen seitens der Nutzer		generated anxiety		acceptability	How do the participants perceive the title, the pictures, and the introductory text in the QPL? (comments)
													Are the participants interested in discussing the questions in the QPL with a physician or a nurse? (yes/no/do not Know)
													What are the participants’ reasons for discussing/not discussing the questions in the QPL?
Evidenzbasierung der enthaltenen Infos	basiert auf aktuellen wissenschaftlichen Erkenntnissen; enthält Hinweise darauf	1.6 Verwenden von aktuellen wissenschaftlichen Beweisen - die in einem Referenzabschnitt oder technischen Dokument zitiert werden?	Enthält Hinweise auf wissenschaftliche Erkenntnisse		Existieren klare Angaben zu den Informationsquellen, die zur Erstellung der Publikation herangezogen wurden (neben dem Autor oder Hersteller)?		Anforderungen an Informationen (wissensch. Beweislage)	Autoren und Datenquellen der Inf. genannt?
	Die Schritte zur Auswahl der wissenschaftlichen Erkenntnisse (z. B. Auffinden, Beanstanden, Zusammenfassend) sind [in einem Referenzabschnitt oder einem zugänglichen technischen Dokument] enthalten	Enthält Verweise auf die verwendeten Beweise	Enthält die Schritte zur Auswahl der wissenschaftlichen Erkenntnisse (z. B. Auffinden, Beanstanden, Zusammenfassend) sind [in einem Referenzabschnitt oder einem zugänglichen technischen Dokument] enthalten.
	Gibt das Datum an, an dem sie zuletzt aktualisiert wurde	Bericht Schritte zur Suche, Bewertung, Zusammenfassung von Beweismitteln	Gibt das Datum an, an dem sie zuletzt aktualisiert wurde und wie oft die Informationen in der Entscheidungshilfe aktualisiert werden.	Zuordnung (Quellenangabe + Datum, Referenzen)	Ist klar angegeben, wann die Informationen, die in der Publikation verwendet und wiedergegeben werden, erstellt wurden?			die Aktualität der Daten		listed date of creation or update?
	Gibt an, wie oft die Informationen in der Entscheidungshilfe aktualisiert werden	Berichtsdatum der letzten Aktualisierung
	Beschreibt die Qualität der wissenschaftlichen Erkenntnisse (z.B. Qualität von Forschungsstudien)	Melden, wie oft die Patientenentscheidungshilfe aktualisiert wird
	Beschreibt die Qualität der wissenschaftlichen Evidenz (z. B. Qualität von Forschungsstudien) [einschließlich Mangel an Beweisen]	Die Qualität der wissenschaftl. Beweise beschreiben (einschließlich fehlender Beweise)	Beschreibt die Qualität der wissenschaftlichen Erkenntnisse/ Evidenz (z.B. Qualität von Forschungsstudien) [einschließlich Mangel an Beweisen].
	Verwendet Beweise aus Studien an Patienten, die den Patienten ähneln, die die Entscheidungshilfe in Anspruch nehmen würden (z. B. Alter, Geschlecht)	Verwendet Beweise aus Studien mit Patienten, die denen der Zielgruppe ähnlich sind	Enthält Verweise (bspw. Zitate) für die aufgeführten Beweise und verwendet Daten aus Studien mit Patienten, die denen der Zielgruppe ähnlich sind (z. B. Alter, Geschlecht, Risikogruppe, Erkrankung).
					Äußert sich die Publikation zu Bereichen, für die keine sicheren Informationen vorliegen?		Fehlende Evidenzen werden offen kommuniziert
Sprache	Die Patientenentscheidungshilfe identifiziert die Lesestufe, auf der sie geschrieben wird, und die Formel [Methode], die zur Bestimmung des Niveaus verwendet wird								Flesch-Kincaid readability index	clarity of wording	Is the question understandable?			specific language for the instructions; questions that may facilitate patient comprehension and appropriate language;	Level education  Understandable for everyone with low levels of health literacy  Simple sentence construction  Use of simple words				Level education  Understandable for everyone with low levels of health literacy  Simple sentence construction  Use of simple words
	Die Patientenentscheidungshilfe ist auf einem Niveau geschrieben, das von mindestens der Hälfte der Patienten verstanden werden kann, für die sie bestimmt ist	Ist auf einem Niveau geschrieben, das von der Mehrheit der Patienten in der Zielgruppe verstanden werden kann	4.2 Die Patientenentscheidungshilfe kann von allen Patienten innerhalb dieser Zielgruppe verstanden werden.				Verwendung von Partizipation unterstützender Sprache, die zudem der Zielgruppe angepasst wird								 Extra explanation of medical terms
	Die Patientenentscheidungshilfe wird auf einer Stufe geschrieben, die nicht höher als Grad 8 [oder gleichwertig] nach einer Lesbarkeitsformel ist (z. B. SMOG oder BRJ)	Nach der Lesbarkeitsbewertung auf einem Niveau geschrieben wird, das der Klasse 8 entspricht oder darunter liegt (SMOG oder BRJ)
	Die Patientenentscheidungshilfe bietet Möglichkeiten, Patienten zu helfen, andere Informationen als das Lesen (z. B. Audio, Video oder in-Person-Diskussion) zu verstehen	Bietet Möglichkeiten, Patienten zu helfen, andere Informationen als das Lesen zu verstehen [Audio, Video, persönliche Diskussion]	4.4 Die Patientenentscheidungshilfe bietet andere Möglichkeiten als das Lesen an (z. B. Audio, Video oder in -Person -Diskussion), um Patienten zu helfen
	Feldtests zeigten, dass die Patientenentscheidungshilfe von Patienten mit eingeschränkten Lesefähigkeiten verstanden wurde	Kann von Personen mit eingeschränkten Lesefähigkeiten verstanden werden
	Die Patientenentscheidungshilfe beschreibt die "professionellen Standards für Klartextmaterialien", die ihre Entwicklung leiteten (z.B. Plain Language Association International)
Visualisierung			5.1 Die Patientenentscheidungshilfe ist übersichtlich aufgebaut				Berücksichtigung von Layout Aspekten							font size; and design for patients who may have difficulty reading due to low literacy levels, vision problems, or physical limitations related to the cancer or treatments. They also suggested ways to enhance the usability of the QPL such as paper size and quality, order of questions and sections, white space for notes, and graphics	 Structured Presentation of the questions	 Structured Presentation of the questions								 Structured Presentation of the questions
	Verwendet visuelle Diagramme, um die Wahrscheinlichkeiten (z. B. Flächen, Strichmännchen oder Balkendiagramme) anzuzeigen	Verwenden visueller Diagramme	5.3 Die Patientenentscheidungshilfe enthält Grafiken/Schemata/visuelle Diagramme die den Inhalt der Entscheidungshilfe widerspiegeln/transportieren und nicht vom Kernthema ablenken.			Sind die Darstellungen angemessen/verständlich?	Ergänzungen durch angemessene grafische Darstellungen ist sinnvoll
	Verwendet die gleichen Maßstäbe in den Diagrammen, in denen Optionen verglichen werden		5.2 Die Patientenentscheidungshilfe unterstützt durch die Verwendung verschiedener Gestaltungsmerkmale (z.B. Schriftart, Schriftfarbe, Schriftgröße), den Inhalt sowie die Kernaussagen und ist dadurch in der Lage positive und negative Eigenschaften von Optionen neutral zu vergleichen/verdeutlichen. (z.B. gleiche Details mit ähnlichen Schriftarten etc.)				Darstellung von Verlust und Gewinn nebeneinander
	Ermöglicht es Patienten, eine Möglichkeit zur Anzeige der Wahrscheinlichkeiten (z. B. Wörter, Zahlen, Diagramme) auszuwählen						Keine alleinige sprachliche Darstellung von Risiken
Transparenz				Transparenz (klare Darstellung der Informationen +Kontaktdaten)				Informationen über den Anbieter?
	Berichtet, woher das Geld für die Entwicklung der Entscheidungshilfe stammt	Finanzierungsquelle für die Entwicklung und Verteilung der Patientenentscheidungshilfe	Gibt die Finanzierungsquelle für die Entwicklung und Verteilung der Patientenentscheidungshilfe an.	Offenlegung Finanzierung (Kennzeichnung kommerzieller und nicht-kommerzieller Sponsoren)				Finanzierung und Sponsoren
	Berichtet, woher das Geld kam, um die Entscheidungshilfe zu kopieren und zu verteilen
	Die Patientenentscheidungshilfe meldet, ob die Urheber oder der Autor der Entscheidungshilfe durch die Entscheidungen, die Patienten nach Anwendung einer Entscheidungshilfe treffen, gewinnen oder verlieren können	Berichten, ob Autoren oder ihre Zugehörigkeiten durch die Entscheidungen, die Patienten nach der Anwendung der Patientenentscheidungshilfe treffen, gewinnen oder verlieren können	Die Patientenentscheidungshilfe gibt an, ob die Urheber, oder der Autor der Entscheidungshilfe, durch die Entscheidungen, die Patienten nach Anwendung einer Entscheidungshilfe, gewinnen oder verlieren können.					Kooperationen und Vernetzung
Datenschutz		Bietet Sicherheit für persönliche Gesundheitsdaten, die in die Entscheidungshilfe aufgenommen wurden	Bietet Sicherheit für eigene persönliche Gesundheitsdaten, die in die Entscheidungshilfe aufgenommen wurden (z.B. auf Webseiten).	Datenschutz				Datenverwendung und Datenschutz
Werbung				Werbepolitik (klare Kennzeichnung und Abgrenzung vom Inhalt)				Trennung von Werbung und redaktionellem Beitrag
Inhalte (allgemein)			In der Patientenentscheidungshilfe wird die Zielgruppe benannt/erläutert, für die sie bestimmt ist.		Sind die Ziele der Publikation klar?	Sind Aussagen genau?	Aussagen richten sich nach Patientenendpunkten (ausgewogen, neutral)	Zweck der ansgerpochenen Zielgruppen und Informationen?		adequacy of content	Is the question unpleasant?		Are there questions missing in the QPL? (asked for suggestions)	Regarding question content, RAC members expressed reluctance to remove any questions from the initial pool of questions and suggested adding many specific questions. For example, RAC members suggested adding questions about side effects that may be of particular importance to Black (and other) patients, such as changes to skin, hair, and nails. They also suggested questions about dietary changes …	Treatment risks are described; negative consequences are listed (e.g. treatment failure)	 Possibility to create own questions	Treatment risks are described; negative consequences are listed (e.g. treatment failure)	Treatment risks are described; negative consequences are listed (e.g. treatment failure)	 Treatment risks are described; negative consequences are listed (e.g. treatment failure)			Content categories  Diagnosis, prognosis, treatment, follow-up care	Content categories  Diagnosis, prognosis, treatment, follow-up care	 Treatment risks are described; negative consequences are listed (e.g. treatment failure)
					Erreicht die Publikation ihre selbstgesteckten Ziele?	Sie die Informationen vollständig?								Oncologists suggested content that is routinely discussed during patient visits in which chemotherapy is initially discussed and thus should be considered as relevant to the QPL. Suggested content included: diagnosis and disease process; goals of prior and additional treatments (before or after surgery); specific treatment recommendations (including plans, risks, side effects, costs, expected ben…	Various treatment methods listed; Life quality on each procedure		Various treatment methods listed; Life quality on each procedure	Various treatment methods listed; Life quality on each procedure	 Various treatment methods listed; Life quality on each procedure				 Preferences for good/bad news + amount of detail information (→ Hinweis auf Fragen, die unangenehm sein können → Ermutigung?/Hinweis, Fragen so auszuwählen, dass man sich damit ausreichend wohl fühlt?)	 Various treatment methods listed; Life quality on each procedure
															Content categories  Diagnosis, prognosis, treatment, follow-up care		 Stages (pre-clinical, clinical, post-clinical ) → mit in inhaltliche Kategorien aufnehmen	Content categories  Diagnosis, prognosis, treatment, follow-up care	Content categories  Diagnosis, prognosis, treatment, follow-up care					Content categories  Diagnosis, prognosis, treatment, follow-up care
															 QPL adapted to needs of target group		Content categories  Diagnosis, prognosis, treatment, follow-up care			 QPL adapted to needs of target group
																	Cultural and socioeconomic aspects  Heath system differences
Erfahrungsberichte	Wenn die Patientenentscheidungshilfe Geschichten über die Erfahrungen anderer Patienten enthält, berichtet sie, ob es einen finanziellen oder anderen Grund gab, warum Patienten beschlossen haben, sie zu teilen	Berichte, wenn es einen finanziellen oder anderen Grund gab, warum Patienten beschlossen, ihre Geschichte zu teilen	Wenn die Patientenentscheidungshilfe Geschichten über die Erfahrungen anderer Patienten enthält, berichtet sie, ob es einen finanziellen oder anderen Grund gab, warum Patienten beschlossen haben, sie zu teilen.
	Wenn Geschichten in einer Patientenentscheidungshilfe verwendet werden, wird eine Aussage aufgenommen, dass die Patienten in Kenntnis der Sachlage ihre Einwilligung gegeben haben, ihre Geschichten aufzunehmen. [in einem Referenzabschnitt oder zugänglichen technischen Dokument]	Wenn Storys in der Patientenentscheidungshilfe verwendet werden In einem zugänglichen Dokument angeben, dass der Patient in Kenntnis der Sachlage, die Verwendung seiner Geschichten erlaubt hat	Wenn Geschichten in einer Patientenentscheidungshilfe verwendet werden, wird eine Aussage aufgenommen, dass die Patienten in Kenntnis der Sachlage ihre Einwilligung gegeben haben, ihre Geschichten aufzunehmen. [in einem Referenzabschnitt oder zugänglichen technischen Dokument].
	Gibt Geschichten über die Erfahrungen anderer Patienten
	Stellen die Geschichten eine Reihe von Erfahrungen dar (positiv und negativ)	Verwenden sie Geschichten, die eine Reihe positiver und negativer Erfahrungen darstellen	3.1 Die Geschichten über die Erfahrungen anderer Patienten stellen eine Reihe von sowohl positiven als auch negativen Erfahrungen dar und verdeutlichen somit , wie unterschiedlich die Bewertungen und Entscheidungen, für oder gegen eine mögliche Option, ausfallen.
			3.2 Die Geschichten ermöglichen es dem Patienten, die Schritte, die andere für ihre persönlichen Entscheidungsfindung eingegangen sind, nach voll ziehen zu können und es für die persönliche Entscheidung zu nutzen.
			3.3 Die Geschichten mit den Erfahrungen anderer Patienten werden genutzt, um die aufgeführten Optionen/ Maßnahmen in der Durchführung/Ablauf sowie die möglichen Ergebnisse der Zielgruppe näherzubringen.
	Werden die Schritte beschrieben, die zum Auswählen dieser Storys verwendet werden [in einem Referenzabschnitt oder einem zugänglichen technischen Dokument]		3.4 Es werden die Schritte beschrieben, die zum Auswählen dieser Storys verwendet wurden sowie die Schritte, die Experten zur Überprüfung der in diesen Berichten enthaltenen Informationen verwendet haben, benannt. [in einem Referenzabschnitt oder einem zugänglichen technischen Dokument]
	Werden die Schritte, die Experten zur Überprüfung der in diesen Berichten enthaltenen Informationen verwendet haben, [in einem Referenzabschnitt oder einem zugänglichen technischen Dokument] enthalten
partizipative Entscheidungsfindung	Hilft zu erkennen, dass eine Entscheidung getroffen werden muss	Erkennen/Verdeutlichen, dass eine Entscheidung getroffen werden muss	Hilft zu erkennen, dass eine persönliche Entscheidung getroffen werden muss und führt einen Schritt für Schritt durch die Entscheidungshilfe, mit dem Ziel einer individuellen Entscheidung näher zu kommen.	Komplementarität (Inf. als Unterstützung und nicht Ersatz für Gespräch mit Arzt)	Ist die Publikation eine Hilfe für eine "partnerschaftliche Entscheidungsfindung" (shared decision-making)?		Verwendung von Partizipation unterstützender Sprache, die zudem der Zielgruppe angepasst wird									Complementarity (information supportive for doctors consultation) - Assistance for shared decision- making
	Hilft, über die verfügbaren Optionen Bescheid zu wissen
	Hilft, über verschiedene Merkmale der Optionen zu wissen
	Hilft, klar zu sein, welche Merkmale von Optionen ihnen am wichtigsten sind	Sich über die Optionsmerkmale, die am wichtigsten sind, am Ende der Patientenentscheidungshilfe im Klaren sein	Hilft, über die verfügbaren Optionen bzw. verschiedenen Merkmale der Optionen Bescheid zu wissen und fordert die Patienten auf, darüber nachzudenken, welche positiven und negativen Merkmale der Optionen für sie am wichtigsten sind und sich darüber am Ende der Patientenentscheidungshilfe im Klaren zu sein.
	Hilft, Werte mit ihren Ärzten zu diskutieren	Aufforderung, die Optionen mit einem Arzt zu besprechen
	Die Patientenentscheidungshilfe schlägt Wege vor, um mit einem Arzt über die Entscheidung zu sprechen
	Hilft zu verstehen, dass Werte die Entscheidung beeinflussen	Erwähnen, dass persönliche Werte die Entscheidungen beeinflussen
	Hilft, sich auf die von ihnen bevorzugte Weise an der Entscheidungsfindung zu beteiligen	Patienten in die Entscheidung mit einbeziehen	Weist darauf hin, dass es für den Patienten verschiedene Varianten gibt, um zu einer Entscheidung zu gelangen (Paternalistisch – Arzt allein; Partizipativ (PEF) – Arzt und Patient; Informativ – Patient allein).
			Hilft bei der Umsetzung der einzelnen Schritte, in Bezug auf die gewählte Entscheidungsform
	Die Übereinstimmung zwischen den Funktionen, die für den informierten Patienten am wichtigsten sind, und der gewählten Option verbessert	Verbesserung der Übereinstimmung, zwischen den vorhandenen und schließlich gewählten Optionen mit den Werten und Merkmalen die dem Patienten am wichtigsten sind	Sorgt insgesamt für eine Verbesserung der Übereinstimmung, zwischen den schließlich gewählten Optionen und den Werten und Merkmalen die dem Patienten am wichtigsten sind.
Inhalte (Entscheidung)	Die Patientenentscheidungshilfe beschreibt den Gesundheitszustand im Zusammenhang mit der Entscheidung
	Die Patientenentscheidungshilfe listet die Möglichkeiten der Gesundheitsversorgung auf	Liste der Optionen	Hilft, über die verfügbaren Optionen bzw. verschiedenen Merkmale der Optionen Bescheid zu wissen und fordert die Patienten auf, darüber nachzudenken, welche positiven und negativen Merkmale der Optionen für sie am wichtigsten sind und sich darüber am Ende der Patientenentscheidungshilfe im Klaren zu sein.		Ist klar dargestellt, dass mehr als ein mögliches Behandlungsverfahren existieren kann?
	Die Möglichkeit, keine der Gesundheitsoptionen zu wählen [z. B. Nichts tun] ist enthalten	Die Möglichkeit auflisten nichts zu tun	Enthält die Möglichkeit, keine der Behandlungsoptionen zu wählen [z. B. Nichts tun] und beschreibt, was im natürlichen Verlauf eines Gesundheitszustandes geschieht, wenn keine der aufgeführten Behandlungen gewählt wird.
	Die Patientenentscheidungshilfe beschreibt, was im natürlichen Verlauf eines Gesundheitszustandes geschieht, wenn keine der Gesundheitsoptionen gewählt wird	Beschreiben Sie den natürlichen Kurs ohne Optionen			Beschreibt die Publikation mögliche Folgen einer Nicht-Behandlung?
	Die Patientenentscheidungshilfe enthält Informationen über die beteiligten Verfahren (z. B. was vor, während und nach der Gesundheitsoption getan wird)	Beschreiben von Verfahren	In der Patientenentscheidungshilfe werden den Patienten die verschiedenen Behandlungsmöglichkeiten neutral und ausgewogen erläutert/aufgezeigt.		Beschreibt die Publikation die Wirkungsweise jedes Behandlungsverfahrens?
	Die Patientenentscheidungshilfe informiert über die positiven Merkmale der Optionen (z.B. Vorteile, Vorteile)	Beschreiben positive Merkmale (Vorteile)	Die Patientenentscheidungshilfe informiert über die positiven und negativen Merkmale der jeweiligen Behandlung (z.B. Vorteile od. Schäden, Nebenwirkungen, Nachteile).		Beschreibt die Publikation den Nutzen jedes Behandlungsverfahrens?
	Die Patientenentscheidungshilfe hat Informationen über die negativen Merkmale der Optionen (z.B. Schäden, Nebenwirkungen, Nachteile)	Beschreiben negative Merkmale von Optionen [Schäden / Nebenwirkungen / Nachteile]			Beschreibt die Publikation die Risiken jedes Behandlungsverfahrens?
	Hat Informationen darüber, was der Test/die Untersuchung messen soll	Beschreiben, welcher Test für die Messung ausgelegt ist
	Hat Informationen über die Chancen, ein echtes positives, wahr positives, falsch positives und falsch negatives Testergebnis zu erhalten	Chancen auf positive / negative Ergebnisse einbeziehen	2.5 Die Patientenentscheidungshilfe informiert über die positiven und negativen Merkmale der jeweiligen Untersuchung (z.B. Vorteile od. Schäden, Nebenwirkungen, Nachteile), unter Einschluss, ein richtig/falsch positives und richtig/falsch negatives Testergebnis zu erhalten.
		Chancen auf echte positive, echte negative, falsch positive, falsch negative Testergebnisse
	Beschreibt mögliche nächste Schritte auf Basis der Testergebnisse	Beschreiben möglicher nächster Schritte basierend auf Testergebnis
	Hat Informationen über die Chancen, dass Krankheiten mit und ohne Screening gefunden werden	Chancen einschließen, dass die Krankheit mit / ohne Screening gefunden wird
	Enthält Informationen über die Erkennung und Behandlung von Krankheiten, die niemals Probleme verursacht hätten, wenn das Screening nicht durchgeführt worden wäre	Beschreibung der Erkennung /Behandlung, die nie Probleme verursacht hätte, wenn man nicht gescreent wurde	Enthält die Möglichkeit, keine der aufgeführten Untersuchungen zu wählen [z. B. Nichts tun] und beschreibt die Chancen, dass die Krankheit mit / ohne Screening gefunden wird (z.B. Krankheiten die nie Probleme verursacht hätten und somit ohne Screening nie gefunden würden).
	Ermöglicht es, die positiven und negativen Merkmale der verfügbaren Optionen zu vergleichen	In der Lage, positive und negative Eigenschaften von Optionen zu vergleichen – durch ausgewogene Präsentation
	Zeigt die negativen und positiven Merkmale von Optionen mit gleichen Details (z. B. mit ähnlichen Schriftarten, Reihenfolge, Anzeige statistischer Informationen)	Zeigt negative / positive Features mit gleichem Detail (Schriften, Reihenfolge, Anzeige der Statistik)
	Die Patientenentscheidungshilfe beschreibt die Merkmale von Optionen, die Patienten dabei helfen, sich vorzustellen, wie es ist, ihre physischen, emotionalen und sozialen Auswirkungen zu erleben	Beschreiben von Verfahren und Ergebnisse, die Patienten helfen, sich vorzustellen, wie es ist, ihre physischen, emotionalen, sozialen Auswirkungen zu erleben	Die Patientenentscheidungshilfe beschreibt verschiedene Aspekte von Optionen, die den Patienten dabei helfen sollen, sich vorzustellen, wie es ist, die physischen, emotionalen und sozialen Auswirkungen dabei zu erleben.		Beschreibt die Publikation, wie die Behandlungsverfahren die Lebensqualität beeinflussen?
			Erläutert, dass persönliche Werte die Entscheidungen beeinflussen können
			Gibt eine Anleitung um die Werte mit Relevanz für die EH zu formulieren
			Verweist auf die Entscheidung, ob die Werte in die Entscheidung mit einfließen sollen
	Die Patientenentscheidungshilfe fordert die Patienten auf, darüber nachzudenken, welche positiven und negativen Merkmale der Optionen für sie am wichtigsten sind	Patienten auffordern, sich zu überlegen, welche positiven und negativen Merkmale am wichtigsten sind	Hilft, über die verfügbaren Optionen bzw. verschiedenen Merkmale der Optionen Bescheid zu wissen und fordert die Patienten auf, darüber nachzudenken, welche positiven und negativen Merkmale der Optionen für sie am wichtigsten sind und sich darüber am Ende der Patientenentscheidungshilfe im Klaren zu sein.
	Die Patientenentscheidungshilfe schlägt Möglichkeiten vor, wie Patienten dass, was ihnen am wichtigsten ist teilen können, wenn andere an der Entscheidung beteiligt sind	Wege vorschlagen, wie Patienten das, was am wichtigsten ist, mit anderen teilen können
		Feedback zu persönlichen Gesundheitsinformationen, die in die Patientenentscheidungshilfe mit aufgenommen werden können
Inhalte (Wahrscheinlichkeiten)		Präsentieren Sie die Wahrscheinlichkeit von Ergebnissen auf unvoreingenommene und verständliche Weise?					Erkenntnisse über die Darstellung von Zahlen und Ergebnissen werden berücksichtigt
	Stellt Wahrscheinlichkeiten dar, die Ereignisraten in einer definierten Patientengruppe für eine bestimmte Zeit verwenden	Ereignisraten verwenden, die die Bevölkerung und den Zeitraum angeben	Stellt Wahrscheinlichkeiten/Ereignisraten dar, die sich auf die Patienten innerhalb der entsprechenden Zielgruppe beziehen (z.B. Alter, Risikogruppe, gleiche Erkrankung) und vergleicht die Ergebniswahrscheinlichkeiten unter Verwendung desselben Nenners, Zeitraums und Maßstabs.
	Vergleicht die Wahrscheinlichkeiten von Optionen mit demselben Nenner	Ergebniswahrscheinlichkeiten unter Verwendung desselben Nenners, Zeitraums und Maßstabs vergleichen
	Vergleicht die Wahrscheinlichkeiten von Optionen im gleichen Zeitraum
	Bietet mehr als eine Möglichkeit, die Wahrscheinlichkeiten zu erklären (z.B. Wörter, Zahlen, Diagramme)	Verwenden Sie mehrere Methoden, um Wahrscheinlichkeiten anzuzeigen [Wörter, Zahlen, Diagramme]
	Ermöglicht es den Patienten, die Wahrscheinlichkeiten dessen zu erkennen, was aufgrund ihrer individuellen Situation passieren könnte (z. B. spezifisch für ihr Alter oder ihre Schwere ihrer Erkrankung)	Ermöglichen es dem Patienten, Wahrscheinlichkeiten anhand seiner eigenen Situation zu betrachten (z.B. Alter, Risikogruppe usw.)				Ist der Kontext der Datenlage relevant (für Einzelperson)?
	Beschreibt die Ungewissheit um die Wahrscheinlichkeiten (z. B. durch Das Geben eines Bereichs oder durch die Verwendung von Sätzen wie "unsere beste Vermutung ist")	Beschreibung der Unsicherheit um Wahrscheinlichkeiten	Beschreibt die Ungewissheit um die Wahrscheinlichkeiten (z. B. durch Das Geben eines Bereichs oder durch die Verwendung von Sätzen wie "unsere beste Vermutung ist") und stellt die Wahrscheinlichkeiten in Kontext mit anderen Ereignissen (z. B. Chancen, andere Krankheiten zu entwickeln, an anderen Krankheiten zu sterben oder an irgendeiner Ursache zu sterben; mit Überlebens- und Sterbeziffern).				Fehlende Evidenzen werden offen kommuniziert
	Stellt die Chancen auf das, was in anderen Situationen passieren könnte (z. B. Chancen, andere Krankheiten zu entwickeln, an anderen Krankheiten zu sterben oder an irgendeiner Ursache zu sterben) in den Vordergrund	Wahrscheinlichkeiten in den Kontext mit anderen Ereignissen stellen
	Stellt Wahrscheinlichkeiten dar, die sowohl positiven und negativen Rahmen (z. B. mit Überlebens- und Sterbeziffern)	Es werden sowohl positive als auch negative Rahmen verwendet [z. B. mit Überlebens- und Sterbeziffern]
	Die Art und Weise, wie die Wahrscheinlichkeiten berechnet wurden, wird beschrieben (in einem Referenzabschnitt oder einem zugänglichen technischen Dokument)		Beschreibt die Art und Weise, wie die Wahrscheinlichkeiten berechnet wurden (in einem Referenzabschnitt oder einem zugänglichen technischen Dokument) und wenn die Krankheitswahrscheinlichkeit von Untergruppen [z. B. jüngeren, mittleren oder älteren Menschen] bereitgestellt wird, wird das Tool beschrieben, das zur Abschätzung dieser Risiken verwendet wurde [in einem Referenzabschnitt oder einem zu…
	Wenn die Krankheitswahrscheinlichkeit von Untergruppen [z. B. jüngeren, mittleren oder älteren Menschen] bereitgestellt wird, wird das Tool beschrieben, das zur Abschätzung dieser Risiken verwendet wurde [in einem Referenzabschnitt oder einem zugänglichen technischen Dokument]
Inhalte (Kommunikation)	Die Patientenentscheidungshilfe erläutert einen Schritt für Schritt, um eine Entscheidung zu treffen	Strukturierte Beratung zu Schritten zur Entscheidungsfindung
	Die Patientenentscheidungshilfe schlägt Wege vor, um mit einem Arzt über die Entscheidung zu sprechen	Vorschläge, wie man mit einem Arzt über die Entscheidung sprechen kann
	Die Patientenentscheidungshilfe bietet die Möglichkeit, mit einem geschulten "Coach" zusammenzuarbeiten, um Patienten bei der Prüfung der Möglichkeiten zu helfen
	Die Patientenentscheidungshilfe bietet die Möglichkeit, mit einem geschulten "Coach" zusammenzuarbeiten, um Patienten bei der Vorbereitung auf die Entscheidung mit einem Arzt zu unterstützen
	Die Patientenentscheidungshilfe umfasst Werkzeuge wie Arbeitsblätter oder Fragenlisten, die bei der Erörterung von Optionen mit einem Praktiker verwendet werden können	Tools [Arbeitsblatt, Frageliste] enthalten, um Optionen mit anderen zu besprechen	Die Patientenentscheidungshilfe umfasst Werkzeuge wie Arbeitsblätter oder Checklisten, die bei der Erörterung von Optionen mit einem Praktiker verwendet werden können.		Enthält die Publikation detaillierte Angaben über ergänzende Hilfen und Informationen?
Online-Format	Bietet einen Schritt-für-Schritt-Möglichkeit, sich durch die Webseiten (Bildschirme) im Internet zu bewegen	Bereitstellung einer schrittweisen Möglichkeit zum Durchlaufen der Webseiten	Bietet einen Schritt-für-Schritt-Möglichkeit, sich durch die Webseiten (Bildschirme) im Internet zu bewegen.
	Patienten können nach Schlüsselwörtern in der Entscheidungshilfe suchen	Patienten die Suche nach Schlüsselwörtern ermöglichen	Patienten können nach Schlüsselwörtern in der Entscheidungshilfe suchen.												Directly visible on website or via link/download
	Gibt Feedback zu persönlichen Gesundheitsinformationen, die in die Entscheidungshilfe eingegeben werden. [z.B. die Chancen, dass Sie eine Komplikation bekommen]		Webbasierte EH enthalten die Möglichkeit, auf persönlichen Gesundheitsinformationen, die in die Patientenentscheidungshilfe mit aufgenommen werden können, ein Feedback zu geben. (z.B. Webseiten mit Fragebögen o.Ä.).
	Bietet die Website Sicherheit für persönliche Gesundheitsinformationen, die in die Entscheidungshilfe eingegeben wurden
	Ist es für Patienten leicht, den Weg zurück zu dem Punkt zu finden, an dem sie sich in der Entscheidungshilfe befanden, als sie auf Links zu anderen Webseiten klickten	Es den Patienten erleichtern, nach dem Link auf andere Webseiten zur Entscheidungshilfe zurückzukehren	Erleichtern es den Patienten, nach dem Link auf andere Webseiten zur Entscheidungshilfe zurückzukehren.
	Wenn die Patientenentscheidungshilfe im Internet ist, kann sie auch als einzelnes Dokument gedruckt werden (z.B. pdf-Dokument)	Druck als Einzeldokument erlauben	Kann auch als einzelnes Dokument gedruckt werden (z.B. pdf-Dokument)
Neutralität					Ist die Publikation ausgewogen und unbeeinflusst geschrieben?
Zugang			4.3 Die Patientenentscheidungshilfe verfügt für alle Patienten innerhalb der Zielgruppe einen niederschwelligen Zugang ohne Zusatzkosten						length (nur erfasst, ohne Wertung)						 Number questions						 Number questions
															 Reference to further assistance (supportive online-tools like QPL builder, other health agency´s)

## Sheet: collection of criteria (transl.
SOURCES (collumns) / POTENTIAL CATEGORIES (rows)	IPDAS: „Developing a quality criteria framework for patient decision aids: online international Delphi consensus process“; 26. August 2006 https://www.ncbi.nlm.nih.gov/pmc/articles/PMC1553508/	Original IPDAS Checklist 2005 (Criteria for Judging the Quality of Patient Decision Aids): http://ipdas.ohri.ca/IPDAS_checklist.pdf	Assessment tool for PDAs – Möller, J. [as yet unpublished]	Health on the Net. HONcode Guidelines. https://www.hon.ch/en/guidelines-honcode.html	DISCERN Online – quality criteria for consumer health information - http://www.discern.de/ and http://www.discern.org.uk/	Sänger et al., Criteria for evidence-based patient information, ÄZQ - https://www.aezq.de/mdb/edocs/pdf/schriftenreihe/schriftenreihe25.pdf	Steckelberg A, Berger B, Köpke S, Heesen C, Mühlhauser I. Kriterien für evidenzbasierte Patienteninformationen [Criteria for evidence-based patient information]. Z Arztl Fortbild Qualitatssich. 2005;99(6):343-51.	Aktionsforum Gesundheitsinformationssystem (afgis). Afgis Transparenzkriterien. https://www.afgis.de/zertifizierung/transparenzkriterien/	Tracy MC, Shepherd HL, Patel P, Trevena LJ (20+J1:R120) Exploring the Vast Choice of Question Prompt Lists Available to Health Consumers via Google: Environmental Scan. J Med Internet Res. 22:e17002. https://doi.org/10.2196/17002	Caminiti C, Diodati F, Filiberti S, Marcomini B, Annunziata MA, Ollari M, et al. (2010) Cross-cultural adaptation and patients' judgments of a Question Prompt List for Italian-speaking cancer patients. BMC health services research. 10:16. https://doi.org/10.1186/1472-6963-10-16	Amundsen A, Ervik B, Butow P, Tattersall MH, Bergvik S, Sørlie T, et al. (2017) Adapting an Australian question prompt list in oncology to a Norwegian setting-a combined method approach. Support Care Cancer. 25:51-8. https://doi.org/10.1007/s00520-016-3380-2	Fouquet C, Brédart A, Bouleuc C (2012) Adaptation en langue française d'un livret de questions à destination des patients atteints de cancer et de leurs proches, dans le cadre d'une consultation en soins de support et soins palliatifs en oncologie [French adaptation of a question prompt list for cancer patients and their carers in supportive and palliative care]. Bull Cancer. 99:693-701. French. …	Hjelmfors L, van der Wal MHL, Friedrichsen M, Milberg A, Mårtensson J, Sandgren A, et al. (2020) Optimizing of a question prompt list to improve communication about the heart failure trajectory in patients, families, and health care professionals. BMC Palliative Care. 19:161. https://doi.org/10.1186/s12904-020-00665-3	Eggly S, Tkatch R, Penner LA, Mabunda L, Hudson J, Chapman R, et al. (2013) Development of a question prompt list as a communication intervention to reduce racial disparities in cancer treatment. J Cancer Educ. 28:282-9. https://doi.org/10.1007/s13187-013-0456-2	Sansoni J, Grootemaat P, Duncan C, Samsa P and Eagar K (2014) A Systematic Literature Review on Question Prompt Lists in Health Care (Final Report). Centre for Health Service Development, University of Wollongong.	“Beyond Oncology: Question Prompt lists in Healthcare- A scoping Review Protocol“ https://doi.org/10.3390/mps3010009	“Enhancing decision making about participation in cancer clinical trials: development of a question prompt list“ doi: 10.1007/s00520-010-0942-6	“Effects of communication skills training and a Question Prompt Sheet to improve communication with older cancer patients: A randomized controlled trial“ DOI: 10.1016/j.critrevonc.2010.10.010	“Randomized Trial of a Question Prompt List to Increase Patient Active Participation during Interactions with Black Patients and their Oncologists“ https://doi.org/10.1016/j.pec.2016.12.026	“What patients want to ask their doctors: Data analysis from Question Builder, an online question prompt list tool” PMID: 31831304 DOI: 10.1016/j.pec.2019.11.023	“The characteristics and effectiveness of Question Prompt List interventions in oncology: a systematic review of the literature“ DOI: 10.1002/pon.3637	„Feasibility and perception of a question prompt list in outpatient cancer care“ doi: 10.1186/s41687-019-0145-y	“Using a Question Prompt List As a Communication Aid in Advanced Cancer Care“ DOI: 10.1200/JOP.2013.001295	Supporting doctor-patient communication: Providing a question prompt list and audio recording of the consultation as communication aids to outpatients in a cancer clinic. doi: 10.1016/j.pec.2018.04.011	Krieger, T., Salm, S., Mollenhauer, J., Cecon, N., Dresen, A., Houwaart, S., Schwickerath, K., Göttel, A., & Arning, A. (2020). UPIM-Check (User-friendly Patient Information Material Checklist). Köln, Bonn, Düsseldorf: Universität zu Köln, Haus der Krebs-Selbsthilfe – Bundesverband, Krebsgesellschaft Nordrhein-Westfalen.
Expertise	The patient decision aid contains information about the credentials of the people who developed it	Includes developer credentials/qualifications.	Contains the developer data and access data as well as the qualifications and references about the people who developed it.	Expertise (information from medical experts)				Authors and data sources of the inf. named?	evidence of authorship or source?						Expertise from medical professionals - Publication factual and diverse - Information goals are achieved
involvement of users in development process		Patients were asked what they need to prepare them for a specific decision	Patients/practitioners were asked in advance what they needed to prepare them for a specific decision/what they needed to discuss a specific decision with patients.				Patients are involved in the process of information production
Independent theoretical testing by experts (and laypersons)	The decision aid has been reviewed by external experts [patients who previously faced the decision] or health professionals who were not involved in the development or field trials	Practitioners were asked what they need to discuss a specific decision with patients	The development of the patient decision aid included review by external experts [health professionals] who were not involved in the development or field trials, or a test, with field users adapted to the target group.					Quality assurance procedures
		Includes procedures for quality assurance of a scientific paper or project by independent reviewers from the same discipline
Practical examination/test run/evidence of effectiveness	Practitioners counselling patients on the options field tested the decision aid. Patients facing the decision field tested the decision aid.	Is field tested with users (patients facing decision; practitioners presenting options)		Evidence (benefit/efficiency must be proven)	Is the publication significant for you? (does it contain realistic recommendations/suggestions?	Is the information relevant?				usefulness	Is the question useful?	relevance	Are the questions in the QPL relevant (0 = I do not know, 1 = very relevant, 2 = relevant, 3 = not so relevant, 4 = not relevant at all), are they clearly formulated (yes/no), or do they need to be re-formulated?					 Personal relevant information
	Field tests showed that the decision aid was acceptable/appropriate for patients Field tests showed that the decision aid was acceptable/appropriate for practitioners Field tests showed that undecided patients felt that the information was presented in a balanced manner	Field testing with users [patients, practitioners] shows that the patient decision aid is: Appropriate/justifiable Balanced/neutral for undecided patients				Are the representations relevant (to the individual)?		Possibility for feedback from users		generated anxiety		acceptability	How do the participants perceive the title, the pictures, and the introductory text in the QPL? (comments)
													Are the participants interested in discussing the questions in the QPL with a physician or a nurse? (yes/no/do not Know)
													What are the participants’ reasons for discussing/not discussing the questions in the QPL?
Evidence-based information	Is based on current scientific evidence; contains references to it	1.6 Use current scientific evidence - cited in reference section or technical document?	Includes references to scientific evidence		Is there a clear indication of the sources of information used to produce the publication (besides the author or producer)?		Requirements for information (scientific evidence)	Authors and data sources of the inf. named?
	The steps for selecting the scientific evidence (e.g., locate, object, summarise) are included [in a reference section or accessible technical document]	Includes references to the evidence used	Contains the steps for selecting the scientific evidence (e.g. find, claim, summarise) are included [in a reference section or accessible technical document].
	Indicates the date it was last updated	Report steps taken to search for, evaluate, summarise evidence.	Indicates the date it was last updated and how often the information in the decision aid is updated.	Attribution (source + date, references)	Is it clearly stated when the information used and reproduced in the publication was produced?			the timeliness of the data		listed date of creation or update?
	Indicates how often the information in the decision aid is updated	Report date of last update
	Describes the quality of the scientific evidence (e.g. quality of research studies)	Report how often the patient decision aid is updated
	Describes the quality of the scientific evidence (e.g., quality of research studies) [including lack of evidence]	Describe the quality of the scientific evidence (including missing evidence)	Describes the quality of scientific knowledge/evidence (e.g. quality of research studies) [including lack of evidence].
	Uses evidence from studies of patients similar to the patients who would use the decision aid (e.g. age, gender)	Uses evidence from studies with patients similar to those in the target group	Includes references (e.g. citations) for the evidence listed and uses data from studies with patients similar to those of the target group (e.g. age, gender, risk group, disease).
					Does the publication comment on areas for which no reliable information is available?		Missing evidence is openly communicated
language	The patient decision aid identifies the reading level at which it is written and the formula [method] used to determine the level								Flesch-Kincaid readability index	clarity of wording	Is the question understandable?			specific language for the instructions; questions that may facilitate patient comprehension and appropriate language;	Level education  Understandable for everyone with low levels of health literacy  Simple sentence construction  Use of simple words				Level education  Understandable for everyone with low levels of health literacy  Simple sentence construction  Use of simple words
	The patient decision aid is written at a level that can be understood by at least half of the patients for whom it is intended	Is written at a level that can be understood by the majority of patients in the target group	4.2 The patient decision aid can be understood by all patients within this target group.				Use of language that supports participation and is adapted to the target group.								 Extra explanation of medical terms
	The patient decision aid is written at a level no higher than Grade 8 [or equivalent] according to a readability formula (e.g. SMOG or BRJ)	Is written at a level equivalent to or below grade 8 (SMOG or BRJ) following readability assessment
	The patient decision aid provides ways to help patients understand information other than reading (e.g., audio, video, or in-person discussion)	Provides opportunities to help patients understand information other than reading [audio, video, face-to-face discussion]	4.4 The patient decision aid offers options other than reading (e.g. audio, video or in -person discussion) to help patients
	Field tests showed that the Patient Decision Aid was understood by patients with limited reading abilities	Can be understood by people with limited reading skills
	The patient decision aid describes the "professional standards for plain language materials" that guided its development (e.g. Plain Language Association International)
visualisation			5.1 The Patient Decision Aid is clearly structured.				Consideration of layout aspects							font size; and design for patients who may have difficulty reading due to low literacy levels, vision problems, or physical limitations related to the cancer or treatments. They also suggested ways to enhance the usability of the QPL such as paper size and quality, order of questions and sections, white space for notes, and graphics	 Structured Presentation of the questions	 Structured Presentation of the questions								 Structured Presentation of the questions
	Uses visual diagrams to show probabilities (e.g. areas, stick figures or bar charts)	use of visual diagrams	5.3 Patient decision aid contains graphics/schemes/visual diagrams that reflect/transport the content of the decision aid and do not distract from the core topic.			Are the representations appropriate/understandable?	Complementing with appropriate graphical representations makes sense
	Uses the same scales in the diagrams comparing options		5.2 The patient decision aid supports the content as well as the core messages through the use of different design features (e.g. font type, font colour, font size) and is thus able to compare/clarify positive and negative features of options in a neutral way. (e.g. same details with similar fonts etc.).				Presentation of loss and gain side by side
	Allows patients to select a way to display probabilities (e.g. words, numbers, graphs)						Risks should not be presented solely in language
transparency				Transparency (clear presentation of information + contact details)				Information about the provider?
	Reports where the money came from to develop the decision aid	Source of funding for the development and distribution of the patient decision aid.	Indicates the funding source for the development and distribution of the patient decision aid.	Disclosure of funding (identification of commercial and non-commercial sponsors)				Funding and sponsors
	Reports where the money came from to copy and distribute the decision aid
	The patient decision aid reports whether the creators or author of the decision aid stand to gain or lose from the decisions patients make after using a decision aid	Reports whether authors or their affiliations stand to gain or lose from the decisions that patients make after using the Patient Decision Aid	The patient decision aid indicates whether the originators, or author of the decision aid, stand to gain or lose from the decisions patients make after using a decision aid.					Cooperation and networking
data protection		Provides security for personal health information included in the decision aid	Provides security for own personal health information included in the decision aid (e.g. on websites).	Data protection				Data use and data protection
advertising				Advertising policy (clear labelling and differentiation from content)				Separation of advertising and editorial content
content (general)			The patient decision aid names/explains the target group for which it is intended.		Are the objectives of the publication clear?	Are statements accurate?	Statements are based on patient endpoints (balanced, neutral)	Purpose of the target groups and information addressed?		adequacy of content	Is the question unpleasant?		Are there questions missing in the QPL? (asked for suggestions)	Regarding question content, RAC members expressed reluctance to remove any questions from the initial pool of questions and suggested adding many specific questions. For example, RAC members suggested adding questions about side effects that may be of particular importance to Black (and other) patients, such as changes to skin, hair, and nails. They also suggested questions about dietary changes …	Treatment risks are described; negative consequences are listed (e.g. treatment failure)	 Possibility to create own questions	Treatment risks are described; negative consequences are listed (e.g. treatment failure)	Treatment risks are described; negative consequences are listed (e.g. treatment failure)	 Treatment risks are described; negative consequences are listed (e.g. treatment failure)			Content categories  Diagnosis, prognosis, treatment, follow-up care	Content categories  Diagnosis, prognosis, treatment, follow-up care	 Treatment risks are described; negative consequences are listed (e.g. treatment failure)
					Does the publication achieve its self-imposed goals?	Is the information complete?								Oncologists suggested content that is routinely discussed during patient visits in which chemotherapy is initially discussed and thus should be considered as relevant to the QPL. Suggested content included: diagnosis and disease process; goals of prior and additional treatments (before or after surgery); specific treatment recommendations (including plans, risks, side effects, costs, expected ben…	Various treatment methods listed; Life quality on each procedure		Various treatment methods listed; Life quality on each procedure	Various treatment methods listed; Life quality on each procedure	 Various treatment methods listed; Life quality on each procedure				 Preferences for good/bad news + amount of detail information (→ hint at questions that can be uncomfortable → encouragement?/hint to choose questions that you feel comfortable enough with?)	 Various treatment methods listed; Life quality on each procedure
															Content categories  Diagnosis, prognosis, treatment, follow-up care		 Stages (pre-clinical, clinical, post-clinical ) → include in content category	Content categories  Diagnosis, prognosis, treatment, follow-up care	Content categories  Diagnosis, prognosis, treatment, follow-up care					Content categories  Diagnosis, prognosis, treatment, follow-up care
															 QPL adapted to needs of target group		Content categories  Diagnosis, prognosis, treatment, follow-up care			 QPL adapted to needs of target group
																	Cultural and socioeconomic aspects  Heath system differences
patient stories	If the patient decision aid includes stories about other patients' experiences, it reports whether there was a financial or other reason why patients decided to share it	Reports if there was a financial or other reason why patients decided to share their story	If the patient decision aid includes stories about other patients' experiences, it reports whether there was a financial or other reason why patients decided to share them.
	If stories are used in a patient decision aid, it includes a statement that patients gave informed consent to include their stories. [in a reference section or accessible technical document].	If stories are used in the patient decision aid State in an accessible document that the patient has given informed consent for their stories to be used	If stories are used in a patient decision aid, it includes a statement that patients gave informed consent for their stories to be included. [in a reference section or accessible technical document].
	Gives stories about other patients' experiences
	Do the stories represent a range of experiences (positive and negative)	Use stories that represent a range of positive and negative experiences	3.1 Stories about other patients' experiences represent a range of both positive and negative experiences and thus illustrate how assessments and decisions, for or against a possible option, vary.
			3.2 The stories enable the patient to relate to the steps that others have taken in their personal decision-making and to use it for personal decision-making.
			3.3 The stories with the experiences of other patients are used to introduce the listed options/actions in the implementation/procedure as well as the possible outcomes to the target group.
	Are the steps used to select these stories described [in a reference section or accessible technical document].		3.4 The steps used to select these stories are described, as well as the steps experts used to verify the information contained in these stories are named. [in a reference section or accessible technical document].
	Are the steps used by experts to review the information contained in these stories included [in a reference section or accessible technical document]
participatory decision-making	Helps to identify that a decision needs to be made	Recognise/understand that a decision needs to be made.	Helps to recognise that a personal decision needs to be made and guides one step by step through the decision aid with the aim of moving closer to an individual decision.	Complementarity (inf. as support and not substitute for discussion with doctor)	Is the publication an aid to "shared decision-making"?		Use of language that supports participation and is also adapted to the target group									Complementarity (information supportive for doctors consultation) - Assistance for shared decision- making
	Helps to know about the options available
	Helps to know about different features of the options
	Helps to be clear about which features of options are most important to them	Being clear about the option features that are most important at the end of the patient decision aid	Helps to know about the available options or different features of the options and asks patients to think about which positive and negative features of the options are most important to them and to be clear about them at the end of the patient decision aid.
	Helps to discuss values with their doctors	Prompt to discuss the options with a doctor
	The patient decision aid suggests ways to talk to a doctor about the decision
	Helps to understand that values influence the decision	Mention that personal values influence decisions
	Helps to participate in decision-making in the way they prefer	Involve patients in the decision	Points out that there are different options for the patient to reach a decision (Paternalistic - doctor alone; Participatory (PEF) - doctor and patient; Informative - patient alone).
			Helps in the implementation of the individual steps, in relation to the chosen form of decision-making
	Improves the match between the functions that are most important to the informed patient and the option chosen	Improve the match between the options available and those eventually chosen with the values and characteristics that are most important to the patient.	Provides an overall improvement in the match between the options finally chosen and the values and characteristics that are most important to the patient.
content (decision)	The patient decision aid describes the health condition in the context of the decision
	The patient decision aid lists the health care options available to the patient	List options	Helps to know about the available options or different features of the options and prompts patients to think about which positive and negative features of the options are most important to them and to be clear about this at the end of the patient decision aid.		Is it clear that there may be more than one possible treatment?
	The option of choosing none of the healthcare options [e.g. do nothing] is included	List the option of doing nothing	Includes the option of not choosing any of the treatment options [e.g. do nothing] and describes what happens in the natural course of a health condition if none of the listed treatments are chosen.
	The patient decision aid describes what happens in the natural course of a health condition if none of the health care options are chosen	Describe the natural course without options			Does the publication describe possible consequences of non-treatment?
	The patient decision aid includes information about the procedures involved (e.g. what is done before, during and after the health option)	Describe procedures	The patient decision aid explains/shows patients the different treatment options in a neutral and balanced way.		Does the publication describe the mode of action of each treatment?
	The patient decision aid has information about the positive features of the options (e.g. benefits, advantages)	Describe positive features [benefits)	The patient decision aid provides information about the positive and negative features of each treatment (e.g. benefits or harms, side effects, disadvantages).		Does the publication describe the benefits of each treatment?
	The patient decision aid has information about the negative features of the options (e.g. harms, side effects, disadvantages)	Describe negative features of options [harms/side effects/disadvantages]			Does the publication describe the risks of each treatment procedure?
	Has information about what the test/examination is supposed to measure	Describe what test is designed to measure
	Has information about the chances of getting a true positive, true positive, false positive and false negative test result	Include chances of positive / negative outcomes	2.5 The patient decision aid informs about the positive and negative features of the respective examination (e.g. benefits or harms, side effects, disadvantages), including obtaining a true/false positive and true/false negative test result.
		Include chances of true positive, true negative, false positive, false negative test results
	Describes possible next steps based on the test results	Describe possible next steps based on test result
	Has information about the chances of diseases being found with and without screening	Include chances of finding the disease with / without screening
	Provides information on how to detect and treat diseases that would never have caused problems if screening had not been done	Describe detection/treatment that would never have caused problems if not screened	Includes the option of choosing none of the listed tests [e.g. do nothing] and describes the chances of the disease being found with / without screening (e.g. diseases that would never have caused problems and thus would never be found without screening).
	Allows the positive and negative features of available options to be compared	Able to compare positive and negative features of options - through balanced presentation
	Shows the negative and positive characteristics of options with the same details (e.g. with similar fonts, order, display of statistical information)	Shows negative / positive features with equal detail (fonts, order, display of statistics)
	The patient decision aid describes the characteristics of options that help patients imagine what it is like to experience their physical, emotional and social impact	Describe procedures and outcomes that help patients imagine what it is like to experience their physical, emotional, social impact	The patient decision aid describes different aspects of options to help patients imagine what it is like to experience the physical, emotional and social impact of doing so.		Does the publication describe how the treatment procedures affect quality of life?
			Explains that personal values can influence decisions.
			Gives guidance on how to formulate values relevant to the EH
			Refers to the decision of whether to include the values in the decision
	The Patient Decision Aid asks patients to think about which positive and negative features of options are most important to them	Ask patients to think about which positive and negative features are most important	Helps to know about the options available or different features of the options and asks patients to think about which positive and negative features of the options are most important to them and to be clear about this at the end of the patient decision aid.
	The Patient Decision Aid suggests ways in which patients can share what is most important to them when others are involved in the decision	Suggest ways patients can share what matters most with others
		Feedback on personal health information that can be included in the patient decision aid
content (probabilities)		Present the probability of outcomes in an unbiased and understandable way?					Evidence on the presentation of numbers and outcomes is taken into account
	Presents probabilities using event rates in a defined group of patients for a given time	Use event rates that indicate the population and time period	Presents probabilities/event rates that relate to patients within the appropriate target group (e.g. age, risk group, same condition) and compares outcome probabilities using the same denominator, time period and scale.
	Compares the probabilities of options with the same denominator	Compare probabilities of outcomes using the same denominator, time period and scale
	Compares the probabilities of options in the same time period
	Provides more than one way to explain the probabilities (e.g. words, numbers, diagrams)	Use multiple methods to display probabilities [words, numbers, graphs].
	Enables patients to identify the probabilities of what might happen based on their individual situation (e.g. specific to their age or severity of illness)	Allow patients to view probabilities based on their own situation (e.g. age, risk group, etc.)				Is the context of the data relevant (to the individual)?
	Describes the uncertainty around the probabilities (e.g. by giving a range or using phrases like "our best guess is")	Describe the uncertainty around probabilities	Describes the uncertainty around the probabilities (e.g. by giving a range or using phrases such as "our best guess is") and puts the probabilities in context with other events (e.g. chances of developing other diseases, dying from other diseases or dying from any cause; with survival and mortality rates).				Missing evidence is openly communicated
	Puts the odds on what might happen in other situations (e.g. odds of developing other diseases, dying from other diseases or dying from any cause)	Putting probabilities in context with other events
	Presents probabilities that frame both positive and negative outcomes (e.g. with survival and death rates)	Both positive and negative frames are used [e.g. with survival and death rates].
	The way in which the probabilities were calculated is described (in a reference section or accessible technical document)		Describes how the probabilities were calculated (in a reference section or accessible technical document) and if the disease probabilities of subgroups [e.g. younger, middle-aged or older people] are provided, describes the tool used to estimate these risks [in a reference section or accessible technical document].
	If the disease probability of subgroups [e.g. younger, middle-aged or older people] is provided, the tool used to estimate these risks is described [in a reference section or accessible technical document].
content (communication)	The patient decision aid explains a step-by-step process for making a decision	Structured advice on steps for decision making
	The patient decision aid suggests ways to talk to a doctor about the decision	Suggestions on how to talk to a doctor about the decision
	The Patient Decision Aid offers the option of working with a trained 'coach' to help patients consider their options
	The Patient Decision Aid provides the opportunity to work with a trained 'coach' to help patients prepare to make a decision with a doctor
	The Patient Decision Aid includes tools such as worksheets or lists of questions that can be used when discussing options with a practitioner	Tools [worksheet, list of questions] included to discuss options with others	The patient decision aid includes tools such as worksheets or checklists that can be used when discussing options with a practitioner.		Does the publication provide details of complementary aids and information?
Online format	Provides a step-by-step way to navigate web pages (screens) on the internet	Provide a step-by-step way to go through the websites	Provides a step-by-step way to navigate web pages (screens) on the Internet.
	Patients can search for key words in the decision support tool	Allow patients to search for key words	Patients can search for key words in the decision aid.												Directly visible on website or via link/download
	Provides feedback on personal health information entered into the decision aid. [e.g. the chances of you getting a complication].		Web-based EH include the ability to provide feedback on personal health information that can be included in the patient decision aid. (e.g. web pages with questionnaires or similar).
	Does the website provide security for personal health information entered in the decision aid
	Is it easy for patients to find their way back to where they were in the decision aid when they clicked on links to other websites	Make it easy for patients to return to the decision aid after linking to other web pages	Make it easy for patients to return to the decision aid after linking to other web pages.
	When the Patient Decision Aid is on the web, it can also be printed as a single document (e.g. pdf document)	Allow printing as a single document	Can also be printed as a single document (e.g. pdf document).
neutrality					Is the publication written in a balanced and unbiased way?
access			4.3 The patient decision aid has low-threshold access for all patients within the target group at no additional cost.						length (assessed only, no rating)						 Number questions						 Number questions
															 Reference to further assistance (supportive online-tools like QPL builder, other health agency´s)

## Sheet: Finales Tool - DE
Anweisungen für die Bewerter (Punkte können wie folgt vergeben werden) :
0 = trifft überhaupt nicht zu
1= trifft teilweise zu (auch zu verwenden, wenn ein Item verschiedene Teilaspekte abfragt, von denen eines erfüllt und das andere nicht erfüllt ist)
2= trifft voll zu
n.z.= das Item trifft auf die vorliegende Checkliste nicht zu (z.B. CL ist keine Webseite, auf der navigiert werden kann) -> Item geht nicht in die Auswertung ein
k.A.= kann nicht bewertet werden, weil dazu notwendige Angabe fehlt – ACHTUNG: Wenn das Bewertungskriterium so formuliert ist, dass die Angabe enthalten sein soll, muss bei Fehlen der Angabe eine 0 vergeben werden!
è Für Item 5.3 ggf. an entsprechendem Tool das Sprachniveau testen
è Für Kategorien 6, 7 und 8 ggf. das gesamte Dokument (bei PDFs/Druckversionen) bzw. mögliche Links der Webseite (Stichwort: Impressum) bei der Suche nach den Informationen mit einbeziehen
è Für Item 9.1: Stichwort „Checkliste + [Thema]“ mit gängiger Suchmaschine zeigt die Checkliste unter den ersten 10 Hits
1 Zielstellung maximale Punktzahl = 6
1.1 Die Ziele der Publikation sind klar benannt.
1.2 Die angesprochene Zielgruppe wird klar benannt.
1.3 Der inhaltliche Schwerpunkt der Checkliste ist klar erkennbar.
2 Inhalt: allgemein 14
2.1 Es gibt eine Benutzeranleitung.
2.2 Es wird darauf hingewiesen, dass die Nutzer eine eigene Auswahl der Items/Fragen treffen können.
2.3 Die Checkliste gibt Anleitung zur Erarbeitung eigener Fragen. (Wenn nur auf die Möglichkeit hingewiesen wird, eigene Fragen zu ergänzen = 1 Pkt.)
2.4 Die Items sind vollständig. (alle relevanten Fragen zum Thema der CL enthalten?) – Die CL enthält z.B. Items zu: Diagnose, Prognose, Behandlung (inkl. verschiedene Optionen, Risiken, Nebenwirkungen, Langzeitfolgen, Lebensqualität etc.), Nachsorge, anstehende Entscheidungen, möglichen Formen der Entscheidungsfindung, persönliche Werten, privatem Umfeld, Berücksichtigung kultureller und sozioök…
2.5 Die Checkliste vermeidet Wiederholungen/Redundanz in den Items.
2.6 Die enthaltenen Items haben Relevanz für die Nutzer der Zielgruppe.
2.7 Die Items sind inhaltlich nachvollziehbar sortiert.
3 Partizipative Kommunikation 10
3.1 Die Checkliste versteht sich als Unterstützung und nicht Ersatz für das Gespräch mit dem Arzt. (Komplementarität)
3.2 Die Checkliste fordert auf, Optionen mit einem Arzt zu besprechen.
3.3 Die Checkliste verdeutlicht, dass die Formulierungen fürs Gespräch mit dem Arzt individuell angepasst und verändert werden können, und gibt Beispiele.
3.4 Die Checkliste führt Schritt für Schritt durch die Kommunikation, mit dem Ziel umfassend Informationen auszutauschen.
3.5 Die Checkliste weist darauf hin, dass es für den Patienten verschiedene Informationsquellen (jenseits des Arztgesprächs) gibt.
4 Visualisierung 8
4.1 Die Checkliste hat einen übersichtlichen Aufbau.
4.2 Die Formatierung (Schriftart, -größe) ist gut lesbar.
4.3 Die Darstellungsform nimmt keine Wertung der verschiedenen Items/Themen vor.
4.4 Bilder, falls vorhanden, unterstützen den Inhalt und die Informationsaufnahme/-verarbeitung.
5 Sprache 6
5.1 Die Items sind präzise formuliert.
5.2 Die Items sind ausgewogen und unbeeinflusst formuliert.
5.3 Die Checkliste ist von allen Patienten der Zielgruppe verstehbar (sprachliches Niveau über Formel/Feldtests zeigen Verstehbarkeit/notwendige Erklärungen von Fachbegriffen gegeben etc.)
6 Qualitätsmanagement 8
6.1 Es werden die Schritte zur Auswahl der Fragen durch die Ersteller der CL erläutert.
6.2 Das Datum der Erstellung ist angegeben.
6.3 Es gibt Hinweise auf die Aktualität der Checkliste. (Datum der letzten Aktualisierung/ Information über die Gültigkeitsdauer/Häufigkeit der Aktualisierungen/geplante nächste Aktualisierung)
6.4 Im Kontext der Checkliste gibt es Hinweise auf die Beteiligung von sachverständigen Fachleuten sowie Praxisanwendern (Ärzte und Patienten), an der Entwicklung und praktischen Überprüfung der Checkliste.
7 Transparenz 10
7.1 Es werden Informationen über Entwickler und Anbieter der Checkliste gegeben.
7.2 Es werden Kontaktdaten mit Rückmeldemöglichkeit für Nutzer der Checkliste angegeben.
7.3 Es wird über die Finanzierung der Entwicklung und Verteilung der Checkliste aufgeklärt.
7.4 Es wird über mögliche Gewinne der Urheber durch Veröffentlichung der Checkliste aufgeklärt.
7.5 Werbung und redaktioneller Beitrag sind klar voneinander getrennt.
8 Zugang 6
8.1 Die Checkliste bietet für alle Patienten innerhalb der Zielgruppe einen niederschwelligen Zugang ohne Zusatzkosten.
8.2 Die Checkliste bietet andere Möglichkeiten als das Lesen an (z. B. Audio, Video oder in -Person -Diskussion), um Fragen für das Arztgespräch vorzubereiten.
8.3 Die Checkliste enthält detaillierte Angaben über ergänzende Hilfen und Informationen.
9 Fakultativ: bei online verfügbaren Checklisten 8
9.1 Die Checkliste ist im Internet gut auffindbar.
9.2 Die Webseite erleichtert es den Patienten, nach dem Link auf andere Webseiten zur Checkliste zurückzukehren.
9.3 Die Webseite ermöglicht die Suche nach Schlüsselwörtern.
9.4 Die Checkliste kann auch als einzelnes Dokument gedruckt werden (z.B. PDF-Dokument).
10 Fakultativ: bei interaktiven Online-Checklisten:
10.1 Es sind gute Navigationsmöglichkeit in die Webseite(n) der Checkliste eingebunden [z.B. nicht nur über Browser vor und zurück]; zuvor eingegebene Informationen gehen beim Navigieren nicht verloren.
10.2 Die Webseite gibt Feedback zu persönlichen Gesundheitsinformationen, die in die Checkliste mit aufgenommen werden können.
10.3 Die Webseite bietet Sicherheit für angegebene persönliche Informationen.
10.4 Es werden explizite Hinweise zu Datenverwendung und -schutz gegeben.

## Sheet: Final Tool - EN
Intructions for Raters (Points can be assigned as follows) :
0 = does not apply at all
1 = partly applies (use also, if the items refers to several aspects, of which on aplies and the other doesn't)
2 = fully applies
N/A = not applicable (e.g. the QPL is no website which the user can navigate) -> the item will not be included in calculations for the final score)
N/S = not specified - the item cannot be rated because of missing information - CAVE: If the item states that certain information should be given, this item scores a 0 if the information is not available!
è item 5.3 where necessary use an established tool/formula to assess language comprehensibility
è categories 6, 7 and 8: check the entire document (PDFs/print versions) resp. potential links from the website (e.g. site notice) when looking for the information
è item 9.1: the search term Checklist + [topic] with a standard search engine will show the checklist among the first 10 (non advertisement) results
1 Goals maximum score = 6
1.1 The goals of the publication are clearly stated.
1.2 The target audience is clearly named.
1.3 The QPL’s focus area(s) are easily identifiable
2 Content: general 14
2.1 The QPL contains instructions for use.
2.2 It points out that users can assemble their own selection of questions/items.
2.3 It constructions on how to draw up additional individual questions. (half score (1 point only) if option to create personal question is only mentioned)
2.4 Items are complete (all relevant questions concerning the QPLs topic are addressed) – The QPL contains items regarding: diagnosis, prognosis, treatment (incl. differnt options, risks, side effects, long term effects, quality of life etc.), after care, pending decisions, differnet types of decision-making, personal values, private/social life, considering cultural and socio-economic aspects (e…
2.5 The QPL avoids repetition/redundancy in items.
2.6 Items have relevance for users of the target audience.
2.7 Items are sorted in a reasonable, content-related way.
3 Participating communication 10
3.1 The QPL is intended as a support and not a substitute for talking to the doctor (complementarity).
3.2 It prompts users to clarify with the doctor whether there are different options and to discuss those.
3.3 Clarifies that the formulations for the discussion with the doctor can be individually adapted and changed, and gives examples.
3.4 It explicitly encourages communication and guides the use through it step by step.
3.5 It points out that there are several sources of information for the patient (beyond the doctor's consultation).
4 Visualisation 8
4.1 The QPL is neatly strucured.
4.2 The formatting (font type and size) is easy to read.
4.3 There is no weighting of different items/topics by way of presentation.
4.4 Images, if used within the text, support the content and acquisition/processing of information.
5 Language 6
5.1 The items' wording is precise.
5.2 The items' wording is unbiased.
5.3 The QPL is comprehensible for all users of the target audience (language levels – assessed via formulas or field tests – attest comprehensibility; technical/medical terms are explained where necessary)
6 Quality management 8
6.1 The document explains which steps were taken by the authors when selecting items.
6.2 The date of creation is given.
6.3 There is information whether the QPL is up-to-date (date of the last update / information about the period of validity / frequency of updates / planned next update)
6.4 There are references to the involvement of expert as well as practice users (doctors and patients) in the development and review of the QPL
7 Transparency 10
7.1 Information about author(s) and publisher(s) are given.
7.2 Contact details and feedback options are offered.
7.3 Details about the financing of the QPL's development and distribution are disclosed.
7.4 Potential profits for author(s)/publisher(s) are disclosed.
7.5 There is a clear separation between content and advertising.
8 Access 6
8.1 The QPL offers Low-threshold access for all patients within the target group at no additional cost.
8.2 It offers other options than reading (e.g. audio, video or in-person discussion) in order to prepare questions for the consultation with the doctor.
8.3 It includes details about additional help and information.
9 Optional: for online available QPLs 8
9.1 The QPL is easy to find on the internet.
9.2 The website facilitates return to QPL after following links to other websites.
9.3 The website offers search for keyword.
9.4 The QPL can be printed as a single document (e.g. PDF) with the function embedded on the website.
10 Optional: for interactive online QPLs:
10.1 The website(s) facilitate navigation (e.g. back and forth not only via browser function) without losing previously entered information.
10.2 The website provides feedback on personal health information that can be included in the checklist.
10.3 It warrants security for any personal information provided.
10.4 Explicit information on data use and protection are given.
